# Supplementary material for: 4-Nitro­phenyl N-phenyl­carbamate
Source: Acta Crystallogr Sect E Struct Rep Online. 2008 Jan 9;64(Pt 2):o404. doi: 10.1107/S1600536807068274 (PMC2960206; doi:10.1107/S1600536807068274)
Supplement: Supplementary file 2 [file e-64-0o404-Isup2.hkl]

# 
# h,k,l, Fc-squared, Fo-squared, sigma(Fo-squared) and status flag 
# 
data_I
_shelx_title ' k07026 - P21' 
_shelx_refln_list_code          4 
_shelx_F_calc_maximum       52.80 
_exptl_crystal_F_000       268.00 
_reflns_d_resolution_high  0.7697 
 
loop_ 
 _symmetry_equiv_pos_as_xyz 
 'x, y, z' 
 '-x, y+1/2, -z' 
 
_cell_length_a     6.0170 
_cell_length_b     5.0650 
_cell_length_c    18.8960 
_cell_angle_alpha  90.000 
_cell_angle_beta   92.538 
_cell_angle_gamma  90.000 
 
_shelx_F_squared_multiplier     1.000 
 
loop_ 
 _refln_index_h 
 _refln_index_k 
 _refln_index_l 
 _refln_F_squared_calc 
 _refln_F_squared_meas 
 _refln_F_squared_sigma 
 _refln_observed_status 
   1   0   0      467.73      513.35      7.46 o 
   2   0   0       32.62       39.71      0.69 o 
   3   0   0      407.96      508.12      8.53 o 
   4   0   0       28.39       31.69      0.81 o 
   5   0   0       46.94       57.16      1.63 o 
   6   0   0       22.62       26.50      1.42 o 
   7   0   0        0.03        1.50      1.16 o 
   1   1   0      545.61      533.77     15.46 o 
   2   1   0      148.66      175.43      7.74 o 
   3   1   0      229.77      275.71      3.88 o 
   4   1   0      214.58      268.41      7.78 o 
   5   1   0      125.67      139.23      2.64 o 
   6   1   0       53.53       55.77      1.34 o 
   7   1   0       71.55       74.64      3.45 o 
   0   2   0      692.71      690.93     13.94 o 
   1   2   0      189.86      170.76      2.57 o 
   2   2   0      193.39      208.32      3.77 o 
   3   2   0       28.55       33.97      0.83 o 
   4   2   0        2.33        3.70      1.22 o 
   5   2   0       72.13       77.05      1.57 o 
   6   2   0        6.13        6.82      1.33 o 
   7   2   0       20.53       22.94      3.60 o 
   1   3   0       73.99       80.96      1.31 o 
   2   3   0      186.62      206.32      3.02 o 
   3   3   0      163.88      163.29      3.15 o 
   4   3   0       82.33       94.46      2.10 o 
   5   3   0       51.92       67.15      2.39 o 
   6   3   0       48.32       55.45      6.22 o 
   0   4   0       42.75       43.67      1.54 o 
   1   4   0      239.46      253.13      4.11 o 
   2   4   0       43.71       42.93      4.16 o 
   3   4   0        0.88        2.88      2.21 o 
   4   4   0       44.00       51.11      2.38 o 
   5   4   0       33.59       31.19      1.59 o 
   6   4   0       13.59       13.79      2.64 o 
   1   5   0       77.26       78.29      2.57 o 
   2   5   0        3.77        4.60      1.29 o 
   3   5   0        5.15        8.46      1.74 o 
   4   5   0       76.65       86.50      2.87 o 
   5   5   0      102.25      116.39      4.06 o 
   0   6   0       33.29       33.79      3.69 o 
   1   6   0       79.60       84.87      6.02 o 
   2   6   0       50.35       53.46      4.67 o 
   3   6   0       10.74       15.93      5.23 o 
  -7   0   1      137.10      137.90      5.15 o 
  -6   0   1       23.08       29.84      1.80 o 
  -5   0   1      123.21      138.76      3.30 o 
  -4   0   1      312.51      408.98      7.68 o 
  -3   0   1      268.35      340.46      4.89 o 
  -2   0   1      758.03      844.59     13.04 o 
  -1   0   1        1.72        3.39      0.13 o 
   0   0   1      533.78      213.11      7.46 o 
   1   0   1       32.35       38.55      0.64 o 
   2   0   1        2.66        2.62      0.17 o 
   3   0   1     1352.63     1629.70     29.80 o 
   4   0   1        3.65        4.93      0.43 o 
   5   0   1      145.13      154.92      3.17 o 
   6   0   1      191.72      204.58      5.49 o 
   7   0   1        3.77        4.03      1.16 o 
  -7   1   1       37.16       40.75      1.67 o 
  -6   1   1        4.07        5.79      0.69 o 
  -5   1   1       18.38       19.52      1.65 o 
  -4   1   1       30.09       34.53      1.05 o 
  -3   1   1       49.62       65.82      1.03 o 
  -2   1   1      115.51      122.94      1.99 o 
  -1   1   1      895.27      905.87     13.82 o 
   0   1   1      754.63      625.11      7.77 o 
   1   1   1      745.80      680.26     27.76 o 
   2   1   1      581.01      637.53      8.75 o 
   3   1   1       39.15       39.74      0.88 o 
   4   1   1      247.78      276.23      4.01 o 
   5   1   1       23.47       23.61      1.29 o 
   6   1   1       98.03      105.43      2.13 o 
   7   1   1       25.12       25.25      2.06 o 
  -7   2   1        9.65        8.03      1.33 o 
  -6   2   1        0.59        1.00      0.85 o 
  -5   2   1      104.44      108.65      3.32 o 
  -4   2   1        0.10        1.07      0.51 o 
  -3   2   1      232.61      244.20      6.37 o 
  -2   2   1       59.03       63.46      0.86 o 
  -1   2   1       85.59       77.32      1.35 o 
   0   2   1      522.02      464.47     17.07 o 
   1   2   1     1375.46     1370.25     32.97 o 
   2   2   1      273.45      312.67      6.58 o 
   3   2   1      202.43      216.81      3.34 o 
   4   2   1      407.41      416.19      6.49 o 
   5   2   1       55.12       53.69      1.17 o 
   6   2   1        3.47        2.85      0.80 o 
   7   2   1       77.46       85.35      4.27 o 
  -6   3   1       64.56       75.77      4.05 o 
  -5   3   1      223.44      240.84      6.55 o 
  -4   3   1      473.81      470.81      9.95 o 
  -3   3   1       30.91       26.33      1.05 o 
  -2   3   1      139.58      151.34      2.39 o 
  -1   3   1      269.62      280.85      3.82 o 
   0   3   1       64.26       66.19      1.01 o 
   1   3   1      489.62      506.78      6.92 o 
   2   3   1       28.71       30.54      0.92 o 
   3   3   1      268.01      272.90      5.27 o 
   4   3   1      174.97      190.07      3.48 o 
   5   3   1      115.88      120.92      2.97 o 
   6   3   1        9.56       13.52      2.06 o 
  -6   4   1       80.08       80.51      3.08 o 
  -5   4   1       16.14       12.54      1.15 o 
  -4   4   1       73.27       77.03      2.27 o 
  -3   4   1       12.39       14.49      0.94 o 
  -2   4   1      202.58      208.48      4.59 o 
  -1   4   1      185.20      190.49      2.97 o 
   0   4   1       56.08       58.85      2.55 o 
   1   4   1      252.93      250.07      6.52 o 
   2   4   1       21.80       26.49      3.11 o 
   3   4   1       11.98       11.21      0.79 o 
   4   4   1       26.81       28.21      1.36 o 
   5   4   1       31.46       34.87      1.60 o 
   6   4   1       98.66       99.72      3.77 o 
  -5   5   1       11.14       14.16      3.97 o 
  -4   5   1       10.44       10.04      1.63 o 
  -3   5   1       31.05       28.78      1.42 o 
  -2   5   1       19.27       20.95      1.44 o 
  -1   5   1       24.94       31.26      1.46 o 
   0   5   1       90.40       96.32      3.90 o 
   1   5   1       82.41       89.83      4.65 o 
   2   5   1       72.72       66.95      3.94 o 
   3   5   1       24.77       24.24      1.36 o 
   4   5   1        7.20        8.96      2.02 o 
   5   5   1        3.91       10.10      1.65 o 
  -3   6   1       49.87       57.09      2.63 o 
  -2   6   1       68.27       81.73      6.11 o 
  -1   6   1       32.34       33.96      1.67 o 
   0   6   1       35.05       40.39      2.10 o 
   1   6   1        8.77        7.55      1.42 o 
   2   6   1       58.15       59.08      2.26 o 
   3   6   1        1.38        4.99      1.74 o 
  -7   0   2        2.97        1.80      1.24 o 
  -6   0   2      421.46      447.53     12.01 o 
  -5   0   2      217.60      237.64      5.96 o 
  -4   0   2      463.42      541.05     11.02 o 
  -3   0   2       27.08       22.60      0.51 o 
  -2   0   2      405.00      427.55      7.03 o 
  -1   0   2     1621.19     1569.37     46.91 o 
   0   0   2      131.91      118.13      1.89 o 
   1   0   2      104.27      104.20      1.67 o 
   2   0   2        2.69        3.94      0.21 o 
   3   0   2       16.04       17.24      0.47 o 
   4   0   2      278.63      292.31      4.50 o 
   5   0   2      160.97      183.74      3.86 o 
   6   0   2      173.15      180.56      4.72 o 
   7   0   2        1.46        0.00      1.16 o 
  -7   1   2       25.65       25.30      2.27 o 
  -6   1   2      191.47      207.83      3.65 o 
  -5   1   2       67.57       66.62      1.39 o 
  -4   1   2       18.36       18.23      0.49 o 
  -3   1   2       71.96       69.99      0.89 o 
  -2   1   2       75.01       84.54      2.14 o 
  -1   1   2     1883.02     1778.51     42.05 o 
   0   1   2     1635.99     1431.00     28.65 o 
   1   1   2     1514.58     1395.17     29.47 o 
   2   1   2      120.97      128.66      2.70 o 
   3   1   2       62.08       68.12      1.48 o 
   4   1   2      230.53      268.26      3.95 o 
   5   1   2       99.34      108.49      2.70 o 
   6   1   2       56.97       59.69      1.87 o 
   7   1   2      118.64      121.67      4.70 o 
  -7   2   2        9.81        8.93      1.20 o 
  -6   2   2       14.36       15.45      1.61 o 
  -5   2   2       24.36       27.68      0.92 o 
  -4   2   2       84.74       89.72      1.42 o 
  -3   2   2       66.86       58.24      0.87 o 
  -2   2   2      259.78      263.33      3.42 o 
  -1   2   2       47.20       53.18      0.73 o 
   0   2   2       40.82       39.34      0.99 o 
   1   2   2      104.48      113.09      1.56 o 
   2   2   2      531.50      589.87      8.74 o 
   3   2   2       35.05       34.76      0.94 o 
   4   2   2      126.22      128.10      2.20 o 
   5   2   2      211.04      231.39      3.82 o 
   6   2   2        0.73        0.47      0.57 o 
   7   2   2       11.41       11.28      1.23 o 
  -6   3   2      252.95      286.47     10.00 o 
  -5   3   2       10.93       15.19      1.23 o 
  -4   3   2       87.92       91.19      1.91 o 
  -3   3   2       63.25       60.39      1.07 o 
  -2   3   2      190.56      194.43      4.13 o 
  -1   3   2      138.08      134.24      1.90 o 
   0   3   2      346.54      352.91      7.74 o 
   1   3   2       13.21       13.60      1.84 o 
   2   3   2       55.21       53.74      1.59 o 
   3   3   2       97.07       97.56      1.87 o 
   4   3   2      261.67      269.98      5.06 o 
   5   3   2       49.05       51.17      1.95 o 
   6   3   2       51.84       55.39      2.12 o 
  -6   4   2       13.87       15.44      1.87 o 
  -5   4   2        1.37        0.19      1.03 o 
  -4   4   2        0.75        1.88      0.85 o 
  -3   4   2      382.02      427.38      7.96 o 
  -2   4   2      140.68      134.63      2.95 o 
  -1   4   2       85.34       91.08      2.92 o 
   0   4   2       54.04       52.70      1.06 o 
   1   4   2        0.54        3.03      1.42 o 
   2   4   2      162.28      158.61      3.71 o 
   3   4   2       30.66       30.57      1.12 o 
   4   4   2       30.29       28.52      2.68 o 
   5   4   2       20.20       20.49      1.22 o 
   6   4   2       56.65       60.93      2.52 o 
  -5   5   2       33.73       35.72      3.24 o 
  -4   5   2        7.19        9.38      1.42 o 
  -3   5   2       11.16       10.46      1.05 o 
  -2   5   2        3.31        3.34      0.86 o 
  -1   5   2      305.44      330.36     10.31 o 
   0   5   2      166.05      184.30      4.52 o 
   1   5   2        4.69        5.23      1.46 o 
   2   5   2       13.95       14.71      0.99 o 
   3   5   2       35.30       35.10      1.36 o 
   4   5   2       55.47       55.70      2.30 o 
   5   5   2       80.14       87.94      4.55 o 
  -3   6   2       16.05       16.29      2.53 o 
  -2   6   2       84.57       95.27      2.93 o 
  -1   6   2        2.60        5.24      1.12 o 
   0   6   2       17.02       14.92      1.54 o 
   1   6   2        4.94        4.50      1.24 o 
   2   6   2       40.15       46.69      6.26 o 
   3   6   2        9.82        9.42      1.42 o 
  -7   0   3       82.35       82.84      3.26 o 
  -6   0   3        5.63        4.16      0.94 o 
  -5   0   3        0.18        0.00      0.51 o 
  -4   0   3        0.06        0.43      0.30 o 
  -3   0   3        0.17        1.16      0.21 o 
  -2   0   3     1602.36     1732.48     34.52 o 
   0   0   3       16.79       14.66      0.26 o 
   1   0   3      529.92      482.77      7.93 o 
   2   0   3        7.81        9.26      0.26 o 
   3   0   3      253.33      307.49      4.72 o 
   4   0   3        0.35        0.43      0.34 o 
   5   0   3       43.17       43.57      1.29 o 
   6   0   3       78.36       84.99      2.44 o 
   7   0   3        6.51        4.89      1.33 o 
  -7   1   3       20.28       14.66      1.33 o 
  -6   1   3       27.66       28.94      1.01 o 
  -5   1   3       36.18       34.51      0.89 o 
  -4   1   3       14.95       13.27      0.56 o 
  -3   1   3       65.30       79.84      1.00 o 
  -2   1   3      753.11      809.97     33.27 o 
  -1   1   3     1662.36     1612.50     27.91 o 
   0   1   3     1529.81     1291.62     19.68 o 
   1   1   3     2788.29     2770.11    108.91 o 
   2   1   3       88.56      100.16      1.87 o 
   3   1   3      358.44      439.02      4.90 o 
   4   1   3      196.52      212.31      3.14 o 
   5   1   3      217.36      231.34      7.16 o 
   6   1   3       71.04       73.09      2.79 o 
   7   1   3        0.53        1.44      1.26 o 
  -7   2   3        6.70        5.45      1.32 o 
  -6   2   3       25.57       23.97      1.20 o 
  -5   2   3      256.20      265.32      4.51 o 
  -4   2   3      126.50      126.27      1.99 o 
  -3   2   3      144.22      142.78      2.03 o 
  -2   2   3      257.14      286.57      6.90 o 
  -1   2   3      115.36      120.24      1.47 o 
   0   2   3      487.20      479.31     14.56 o 
   1   2   3      230.83      233.33      6.05 o 
   2   2   3       53.83       61.28      0.92 o 
   3   2   3       35.37       31.47      0.62 o 
   4   2   3      369.48      381.82      8.19 o 
   5   2   3      109.28      118.99      2.36 o 
   6   2   3       13.66       13.34      0.86 o 
   7   2   3        6.75        5.41      1.15 o 
  -6   3   3      115.80      128.02      4.82 o 
  -5   3   3        3.79        3.78      0.82 o 
  -4   3   3      123.71      129.42      2.70 o 
  -3   3   3       81.09       85.67      1.86 o 
  -2   3   3       35.38       34.54      0.83 o 
  -1   3   3       51.75       47.72      1.46 o 
   0   3   3      502.06      507.96      6.20 o 
   1   3   3      209.18      233.99      3.16 o 
   2   3   3        5.70        4.46      0.21 o 
   3   3   3       82.76       81.09      1.43 o 
   4   3   3        7.55       10.70      1.16 o 
   5   3   3       66.41       64.96      1.57 o 
   6   3   3       11.68        9.15      1.07 o 
  -6   4   3       22.47       21.95      1.89 o 
  -5   4   3        4.85        4.62      1.27 o 
  -4   4   3        0.09       -0.55      0.60 o 
  -3   4   3      242.53      267.06      4.97 o 
  -2   4   3       19.56       21.74      0.94 o 
  -1   4   3        0.72        1.47      0.29 o 
   0   4   3      164.79      160.31      2.90 o 
   1   4   3       99.16       96.67      1.65 o 
   2   4   3        6.59        7.89      2.34 o 
   3   4   3      182.00      186.61      4.89 o 
   4   4   3      161.82      160.19      3.68 o 
   5   4   3       75.95       83.83      3.90 o 
   6   4   3       47.66       48.03      4.40 o 
  -5   5   3       42.96       45.64      3.22 o 
  -4   5   3       27.64       24.70      2.19 o 
  -3   5   3       20.85       21.95      1.36 o 
  -2   5   3      247.63      261.27      6.47 o 
  -1   5   3       26.06       34.36      1.49 o 
   0   5   3       35.34       40.15      2.02 o 
   1   5   3       39.06       35.96      1.89 o 
   2   5   3      113.09      103.30      4.78 o 
   3   5   3        5.04        5.82      0.93 o 
   4   5   3       43.21       52.02      2.12 o 
  -3   6   3       81.46       87.80      3.29 o 
  -2   6   3       55.97       62.49      2.29 o 
  -1   6   3       12.93       11.59      1.45 o 
   0   6   3       80.44       85.16      2.79 o 
   1   6   3       43.49       37.71      1.85 o 
   2   6   3        9.09        8.53      2.02 o 
   3   6   3        2.79        1.53      1.52 o 
  -7   0   4       23.50       18.70      1.54 o 
  -6   0   4       29.49       28.00      1.50 o 
  -5   0   4        5.55        5.36      0.73 o 
  -4   0   4        7.72        8.62      0.51 o 
  -3   0   4       89.97       92.79      1.67 o 
  -2   0   4      741.88      786.14     13.85 o 
   0   0   4      270.86      232.75      3.69 o 
   1   0   4      353.68      343.80      5.96 o 
   2   0   4      953.34      979.23     15.48 o 
   3   0   4      302.69      337.72      5.53 o 
   4   0   4      147.17      156.64      2.83 o 
   5   0   4       14.96       14.15      0.77 o 
   6   0   4        1.79        0.51      0.69 o 
   7   0   4        5.52        5.36      1.63 o 
  -7   1   4        9.16        7.74      1.50 o 
  -6   1   4       67.13       63.95      1.39 o 
  -5   1   4       33.22       29.17      0.85 o 
  -4   1   4      179.52      185.88      2.79 o 
  -3   1   4      475.05      543.13      7.65 o 
  -2   1   4      806.82      856.17     20.71 o 
  -1   1   4     1491.79     1346.59     25.45 o 
   2   1   4      300.64      299.04      7.80 o 
   3   1   4      438.56      464.95      6.24 o 
   4   1   4        3.56        3.02      0.30 o 
   5   1   4       99.80      104.78      1.95 o 
   6   1   4       63.46       68.11      1.49 o 
   7   1   4       53.35       53.30      1.98 o 
  -7   2   4        4.37        2.45      1.89 o 
  -6   2   4       65.15       67.87      4.67 o 
  -5   2   4       31.74       38.73      1.18 o 
  -4   2   4      225.36      229.80      3.83 o 
  -3   2   4       80.24       74.96      1.19 o 
  -2   2   4      439.45      470.61     10.27 o 
  -1   2   4      146.93      150.56      1.62 o 
   0   2   4      198.71      202.47      2.42 o 
   1   2   4      878.17      864.07     15.11 o 
   2   2   4      460.04      485.80      6.32 o 
   3   2   4      106.03      116.02      1.45 o 
   4   2   4      201.99      213.58      5.25 o 
   5   2   4      274.59      285.74      4.96 o 
   6   2   4       60.20       61.74      3.15 o 
   7   2   4        3.35        3.31      1.45 o 
  -6   3   4       50.67       42.57      2.21 o 
  -5   3   4       52.84       51.60      1.56 o 
  -4   3   4       23.18       21.93      0.79 o 
  -3   3   4       59.86       60.92      1.40 o 
  -2   3   4        4.39        4.19      0.39 o 
  -1   3   4       49.96       44.72      0.71 o 
   0   3   4      144.36      150.32      2.32 o 
   1   3   4      424.82      422.47      7.31 o 
   2   3   4       63.61       59.36      1.09 o 
   3   3   4       21.58       18.40      1.80 o 
   4   3   4       46.72       48.49      1.23 o 
   5   3   4       10.36       11.19      0.92 o 
   6   3   4       30.39       29.47      1.51 o 
  -6   4   4       21.58       20.88      2.35 o 
  -5   4   4        5.72        4.82      2.02 o 
  -4   4   4       12.28       11.00      0.77 o 
  -3   4   4      336.59      367.72      7.05 o 
  -2   4   4      145.58      148.70      4.18 o 
  -1   4   4       47.30       46.26      1.16 o 
   0   4   4       20.93       19.47      0.75 o 
   1   4   4       19.49       18.15      0.54 o 
   2   4   4       42.88       37.12      0.92 o 
   3   4   4       36.70       38.90      5.23 o 
   4   4   4       87.84       95.31      2.35 o 
   5   4   4       51.60       56.19      2.22 o 
   6   4   4       57.19       59.56      2.92 o 
  -4   5   4       44.05       45.23      2.28 o 
  -3   5   4       37.67       39.13      2.64 o 
  -2   5   4       18.74       30.05      1.69 o 
  -1   5   4      124.81      132.03      2.78 o 
   0   5   4       56.54       55.60      2.36 o 
   1   5   4       99.11       99.07      2.17 o 
   2   5   4       27.92       26.53      1.22 o 
   3   5   4       19.81       16.13      1.05 o 
   4   5   4       18.86       22.09      2.47 o 
  -3   6   4       25.76       24.00      3.43 o 
  -2   6   4       14.66       12.81      1.48 o 
  -1   6   4        7.01        6.16      2.32 o 
   0   6   4        6.55        5.49      1.16 o 
   1   6   4        3.52        4.10      1.10 o 
   2   6   4       34.11       35.74      1.72 o 
  -7   0   5       52.80       53.43      3.13 o 
  -6   0   5      186.95      192.23      5.79 o 
  -5   0   5       26.27       25.68      0.99 o 
  -4   0   5        3.81        4.03      0.43 o 
  -3   0   5       50.18       54.41      0.99 o 
  -2   0   5      431.23      408.51      6.86 o 
  -1   0   5      127.96      132.15      2.83 o 
   0   0   5       71.29       59.30      0.94 o 
   1   0   5        1.78        2.74      0.13 o 
   2   0   5       81.76       94.03      1.67 o 
   3   0   5       17.27       11.92      0.43 o 
   4   0   5        1.34        1.33      0.34 o 
   5   0   5       32.62       34.05      1.16 o 
   6   0   5       16.83       16.25      1.07 o 
   7   0   5        0.67        3.13      1.59 o 
  -7   1   5       35.47       27.39      1.84 o 
  -6   1   5       33.71       33.81      1.12 o 
  -5   1   5       39.40       33.92      2.04 o 
  -4   1   5       22.09       20.65      0.49 o 
  -3   1   5       83.20       96.16      1.17 o 
  -2   1   5      295.29      301.45      3.42 o 
  -1   1   5      256.19      244.29      3.00 o 
   0   1   5      944.49      860.53     11.01 o 
   1   1   5      773.19      756.62     23.52 o 
   2   1   5      601.04      638.12     16.72 o 
   3   1   5      171.74      196.07      2.42 o 
   4   1   5      219.91      227.55      3.79 o 
   5   1   5      449.59      475.97      7.47 o 
   6   1   5      125.16      129.34      5.85 o 
   7   1   5       41.26       41.60      1.73 o 
  -7   2   5       42.14       36.66      2.04 o 
  -6   2   5       81.18       87.69      2.64 o 
  -5   2   5      261.22      257.43      6.15 o 
  -4   2   5        2.80        3.34      0.19 o 
  -3   2   5       96.05       90.27      1.94 o 
  -2   2   5      308.34      336.51      5.82 o 
  -1   2   5      154.06      161.26      1.86 o 
   0   2   5      315.27      309.44      5.92 o 
   1   2   5       75.96       82.86      2.19 o 
   2   2   5      428.50      469.00      8.79 o 
   3   2   5       52.34       48.24      0.80 o 
   4   2   5      116.71      124.36      2.19 o 
   5   2   5       41.49       42.34      1.29 o 
   6   2   5        5.61        6.38      0.71 o 
   7   2   5       33.43       30.29      3.19 o 
  -6   3   5       17.03       14.68      2.14 o 
  -5   3   5       44.59       40.94      1.48 o 
  -4   3   5        1.34        0.49      0.43 o 
  -3   3   5      180.74      188.41      3.61 o 
  -2   3   5      267.72      258.55      5.85 o 
  -1   3   5       99.55       94.05      1.45 o 
   0   3   5        0.67        1.16      0.23 o 
   1   3   5      115.97      104.14      1.58 o 
   2   3   5       68.19       60.16      1.01 o 
   3   3   5        3.45        2.67      0.99 o 
   4   3   5      201.07      205.67      3.58 o 
   5   3   5        7.97        5.88      0.78 o 
   6   3   5       17.94       17.33      1.49 o 
  -6   4   5        2.80        3.26      3.26 o 
  -5   4   5       39.77       43.08      2.47 o 
  -4   4   5       58.00       55.83      1.80 o 
  -3   4   5      207.23      197.08      4.30 o 
  -2   4   5      211.41      218.90      4.28 o 
  -1   4   5       28.76       30.28      0.76 o 
   0   4   5      350.34      341.69      6.49 o 
   1   4   5       51.10       48.06      0.95 o 
   2   4   5        8.52        7.56      0.45 o 
   3   4   5       16.91       15.08      0.79 o 
   4   4   5       37.11       39.02      1.52 o 
   5   4   5       17.45       18.38      1.32 o 
  -4   5   5       14.97       16.19      1.55 o 
  -3   5   5       48.78       48.07      2.85 o 
  -2   5   5      219.87      232.38     13.12 o 
  -1   5   5      230.91      230.08      9.78 o 
   0   5   5        5.24        4.31      0.73 o 
   1   5   5       40.96       39.49      1.18 o 
   2   5   5       71.44       73.75      1.63 o 
   3   5   5       16.45       10.47      1.11 o 
   4   5   5       54.17       53.88      2.16 o 
  -2   6   5        1.73        0.83      2.19 o 
  -1   6   5       55.34       58.20      3.60 o 
   0   6   5       17.16       16.81      1.37 o 
   1   6   5        5.13        2.87      1.05 o 
   2   6   5       17.93       16.32      1.29 o 
  -7   0   6        0.03       -0.34      1.42 o 
  -6   0   6        0.38       -0.56      0.86 o 
  -5   0   6       94.13       96.13      2.92 o 
  -4   0   6        0.24       -0.04      0.34 o 
  -3   0   6      798.69      860.07     16.08 o 
  -2   0   6        5.88        5.83      0.21 o 
  -1   0   6     1418.11     1319.43     32.42 o 
   0   0   6      646.32      562.10      9.00 o 
   1   0   6      267.34      245.87      3.77 o 
   2   0   6        8.76       13.64      0.34 o 
   3   0   6        2.81        1.76      0.26 o 
   4   0   6        0.57        0.09      0.30 o 
   5   0   6       91.02       90.13      2.19 o 
   6   0   6        0.27       -0.26      0.94 o 
   7   0   6       33.33       38.76      2.74 o 
  -7   1   6       62.41       58.54      2.39 o 
  -6   1   6       80.23       72.85      2.12 o 
  -5   1   6       12.69       13.67      0.57 o 
  -4   1   6      239.46      247.21      3.99 o 
  -3   1   6      137.80      141.61      1.91 o 
  -2   1   6      544.85      564.37      6.68 o 
  -1   1   6      199.91      184.52      4.03 o 
   0   1   6      522.98      489.85      5.80 o 
   1   1   6      361.31      349.80      3.74 o 
   2   1   6      673.21      732.85      9.20 o 
   3   1   6       22.10       21.02      0.43 o 
   4   1   6      104.50      107.23      3.19 o 
   5   1   6      532.66      565.05     20.28 o 
   6   1   6        0.50        0.99      0.86 o 
   7   1   6        2.93        2.80      1.67 o 
  -7   2   6       61.84       54.68      5.51 o 
  -6   2   6       82.92       83.42      2.82 o 
  -5   2   6      307.24      305.94      6.93 o 
  -4   2   6        7.28        7.90      0.66 o 
  -3   2   6       26.39       28.96      0.62 o 
  -2   2   6      153.88      146.68      2.62 o 
  -1   2   6      765.86      812.42     10.72 o 
   0   2   6       63.48       73.64      0.85 o 
   1   2   6     1356.22     1385.27     21.66 o 
   2   2   6      364.08      367.13     13.91 o 
   3   2   6       58.88       57.83      0.97 o 
   4   2   6      158.18      148.49      2.70 o 
   5   2   6       72.47       72.70      1.67 o 
   6   2   6       44.50       42.19      1.55 o 
   7   2   6        6.21        5.29      1.59 o 
  -6   3   6        6.85        7.47      1.72 o 
  -5   3   6       15.26       12.99      1.65 o 
  -4   3   6        5.06        3.85      0.54 o 
  -3   3   6       44.27       41.06      1.02 o 
  -2   3   6       43.04       43.03      1.20 o 
  -1   3   6        3.15        3.47      0.32 o 
   0   3   6       30.95       33.96      0.63 o 
   1   3   6       11.01       10.64      0.30 o 
   2   3   6       19.09       15.72      0.45 o 
   3   3   6      177.34      191.01      5.36 o 
   4   3   6       40.09       42.41      1.50 o 
   5   3   6       37.33       35.58      1.24 o 
   6   3   6       21.27       18.94      2.55 o 
  -5   4   6       60.55       56.43      3.13 o 
  -4   4   6      100.34      100.62      2.77 o 
  -3   4   6        7.02        5.81      1.07 o 
  -2   4   6       51.63       54.12      1.52 o 
  -1   4   6       59.39       59.91      1.03 o 
   0   4   6      440.49      430.14      7.05 o 
   1   4   6      142.39      139.64      2.15 o 
   2   4   6       27.19       24.00      0.68 o 
   3   4   6       19.26       14.74      0.66 o 
   4   4   6       63.81       64.31      1.64 o 
   5   4   6        3.15        1.51      0.95 o 
  -4   5   6       52.79       50.54      2.53 o 
  -3   5   6       33.33       35.88      1.67 o 
  -2   5   6      113.99      124.49      7.29 o 
  -1   5   6       42.48       42.17      1.43 o 
   0   5   6       71.95       70.26      1.56 o 
   1   5   6      198.35      192.78      3.49 o 
   2   5   6       46.23       39.33      1.06 o 
   3   5   6        6.62        8.48      0.96 o 
   4   5   6       31.94       26.51      2.51 o 
  -2   6   6        6.55        7.01      2.08 o 
  -1   6   6       10.51       12.94      1.26 o 
   0   6   6       37.03       36.04      1.80 o 
   1   6   6       12.40       10.81      1.28 o 
   2   6   6        4.67        3.11      1.11 o 
  -7   0   7        4.35        4.20      1.63 o 
  -6   0   7        1.28        1.89      0.73 o 
  -5   0   7       14.25       12.09      0.99 o 
  -4   0   7       48.28       47.77      1.11 o 
  -3   0   7      444.11      418.59      7.16 o 
  -2   0   7      321.61      313.70      5.49 o 
  -1   0   7      458.75      456.23      9.60 o 
   0   0   7        5.99        4.67      0.17 o 
   1   0   7      873.80      816.59     12.43 o 
   2   0   7     1819.89     1903.40     37.43 o 
   3   0   7       57.78       60.16      1.29 o 
   4   0   7        2.36        1.59      0.39 o 
   5   0   7        5.97        6.35      0.64 o 
   6   0   7      248.55      272.75      6.65 o 
   7   0   7        3.70        3.22      1.59 o 
  -7   1   7       17.06       11.54      1.36 o 
  -6   1   7       77.44       73.13      1.97 o 
  -5   1   7       70.16       64.49      1.25 o 
  -4   1   7       56.68       49.63      0.80 o 
  -3   1   7      370.92      389.56      6.17 o 
  -2   1   7      152.97      163.05      4.20 o 
  -1   1   7      566.18      556.39     12.78 o 
   0   1   7      167.61      175.95      1.92 o 
   1   1   7      164.32      155.85      1.68 o 
   2   1   7      203.76      228.17      2.64 o 
   3   1   7       26.99       28.70      0.53 o 
   4   1   7      150.82      153.24      2.53 o 
   5   1   7       65.20       63.36      1.52 o 
   6   1   7        3.84        1.64      1.14 o 
   7   1   7       15.35       11.86      1.23 o 
  -7   2   7        3.26        2.78      1.59 o 
  -6   2   7        4.44        2.57      1.04 o 
  -5   2   7       55.78       52.45      1.55 o 
  -4   2   7        5.19        3.88      0.51 o 
  -3   2   7       65.47       64.72      1.23 o 
  -2   2   7      213.23      197.21      4.57 o 
  -1   2   7      496.26      490.61     10.44 o 
   0   2   7        4.53        3.43      0.28 o 
   1   2   7      906.07      931.10     13.64 o 
   2   2   7      484.96      495.97     22.15 o 
   3   2   7       19.76       19.40      0.71 o 
   4   2   7      414.03      426.76      7.18 o 
   5   2   7       31.59       28.94      1.00 o 
   6   2   7       29.09       20.74      1.93 o 
   7   2   7       27.41       28.34      4.55 o 
  -6   3   7       32.21       34.00      2.57 o 
  -5   3   7       23.41       21.00      0.99 o 
  -4   3   7       22.15       19.14      0.75 o 
  -3   3   7        2.60        1.83      0.44 o 
  -2   3   7       75.37       68.60      1.74 o 
  -1   3   7       94.42       93.73      1.61 o 
   0   3   7      130.01      132.33      1.97 o 
   1   3   7        0.63        0.79      0.21 o 
   2   3   7      103.82      101.57      5.45 o 
   3   3   7      428.82      459.53      8.73 o 
   4   3   7      156.37      149.34      3.05 o 
   5   3   7       25.98       25.54      2.72 o 
   6   3   7       34.84       40.64      2.20 o 
  -5   4   7        6.25        3.28      1.53 o 
  -4   4   7      151.33      152.74      3.68 o 
  -3   4   7       22.78       18.00      1.37 o 
  -2   4   7       26.84       25.53      3.09 o 
  -1   4   7       45.06       44.25      0.98 o 
   0   4   7      213.38      211.14      3.46 o 
   1   4   7       42.90       42.34      1.26 o 
   2   4   7        3.39        3.01      0.45 o 
   3   4   7      158.18      148.97      2.85 o 
   4   4   7       17.32       17.01      0.91 o 
   5   4   7       78.64       86.09      2.65 o 
  -4   5   7       41.65       42.26      2.19 o 
  -3   5   7      115.02      118.46      3.65 o 
  -2   5   7      281.89      305.36      8.41 o 
  -1   5   7      118.94      120.23      5.12 o 
   0   5   7        3.86        2.92      1.07 o 
   1   5   7        7.63        7.11      1.42 o 
   2   5   7        5.24        5.15      0.63 o 
   3   5   7       20.28       19.32      2.38 o 
   4   5   7       27.65       30.09      1.70 o 
  -2   6   7       20.04       22.88      2.44 o 
  -1   6   7       29.47       27.57      1.69 o 
   0   6   7        9.61        8.10      0.99 o 
   1   6   7       26.50       24.07      1.38 o 
   2   6   7        3.42        6.43      1.36 o 
  -7   0   8        2.25        0.73      1.46 o 
  -6   0   8       14.50       11.83      0.99 o 
  -5   0   8        1.55        2.27      0.69 o 
  -4   0   8       54.86       57.07      1.29 o 
  -3   0   8      533.55      533.63     11.53 o 
  -2   0   8        1.08        1.72      0.21 o 
  -1   0   8      530.55      507.73      8.15 o 
   0   0   8      277.66      242.74      3.34 o 
   1   0   8      119.70      126.88      1.76 o 
   2   0   8        6.75        2.10      0.26 o 
   3   0   8      358.44      375.02      6.09 o 
   4   0   8       46.10       46.78      1.29 o 
   5   0   8       44.80       40.31      1.29 o 
   6   0   8      305.12      319.96      7.59 o 
   7   0   8        6.74        3.86      1.72 o 
  -7   1   8       61.58       61.12      2.59 o 
  -6   1   8       32.92       32.52      1.52 o 
  -5   1   8      157.27      157.08      5.64 o 
  -4   1   8      238.28      238.19      3.73 o 
  -3   1   8        2.05        2.01      0.18 o 
  -2   1   8      349.43      344.69      8.88 o 
  -1   1   8      977.26      981.89     23.58 o 
   0   1   8      295.68      301.90      3.25 o 
   1   1   8       73.13       73.96      0.75 o 
   2   1   8      124.97      149.68      3.24 o 
   3   1   8       96.91      101.68      2.19 o 
   4   1   8      154.88      157.60      3.90 o 
   5   1   8      229.37      232.66      8.47 o 
   6   1   8       16.66       15.98      1.22 o 
   7   1   8       25.86       19.21      1.74 o 
  -7   2   8       61.74       65.62      3.15 o 
  -6   2   8       70.24       60.61      2.35 o 
  -5   2   8       53.54       55.02      1.78 o 
  -4   2   8        6.82        8.10      0.42 o 
  -3   2   8       26.87       23.00      0.92 o 
  -2   2   8      670.85      687.54     12.05 o 
  -1   2   8      257.72      232.29      3.31 o 
   0   2   8       14.45       14.67      0.27 o 
   1   2   8      217.05      196.03      3.09 o 
   2   2   8      350.33      324.37      4.94 o 
   3   2   8      347.33      337.87      6.39 o 
   4   2   8       11.09       10.02      0.64 o 
   5   2   8       26.77       26.27      1.03 o 
   6   2   8        1.41        0.58      1.35 o 
  -6   3   8        9.27        7.58      1.89 o 
  -5   3   8       21.00       21.57      1.16 o 
  -4   3   8       25.42       23.31      1.44 o 
  -3   3   8      169.13      174.84      3.33 o 
  -2   3   8      248.77      251.50      5.43 o 
  -1   3   8       91.58       98.66      1.57 o 
   0   3   8       87.11       78.96      1.21 o 
   1   3   8       15.91       13.09      0.43 o 
   2   3   8      128.78      131.32      2.02 o 
   3   3   8      318.03      332.99      9.60 o 
   4   3   8       38.11       36.31      1.12 o 
   5   3   8        0.93        0.12      0.60 o 
   6   3   8        4.38        2.73      1.27 o 
  -5   4   8       24.55       23.37      3.54 o 
  -4   4   8        0.30       -0.56      0.56 o 
  -3   4   8       27.74       27.38      0.95 o 
  -2   4   8       44.51       43.34      1.46 o 
  -1   4   8      343.89      341.67      6.11 o 
   0   4   8       32.55       27.56      0.66 o 
   1   4   8        0.93        0.33      0.38 o 
   2   4   8        8.56        8.86      1.05 o 
   3   4   8        4.07        2.13      0.61 o 
   4   4   8       17.81       14.55      0.95 o 
   5   4   8       34.72       35.29      2.12 o 
  -4   5   8       20.49       16.33      2.96 o 
  -3   5   8       37.77       34.57      1.58 o 
  -2   5   8       73.14       75.68      2.92 o 
  -1   5   8        3.29        2.57      1.42 o 
   0   5   8       44.36       41.23      1.11 o 
   1   5   8        6.79        4.05      0.88 o 
   2   5   8        3.62        2.96      0.62 o 
   3   5   8        1.40        1.29      0.94 o 
   4   5   8       16.80       12.64      1.33 o 
  -2   6   8       14.12       13.40      2.06 o 
  -1   6   8       36.44       37.12      2.04 o 
   0   6   8       20.12       20.15      1.16 o 
   1   6   8       14.41        9.55      2.51 o 
  -7   0   9        2.84        0.00      2.19 o 
  -6   0   9       23.94       29.20      1.63 o 
  -5   0   9        0.81        0.47      0.69 o 
  -4   0   9       12.59       12.18      0.51 o 
  -3   0   9      410.52      404.95     10.76 o 
  -2   0   9      745.52      754.89     17.84 o 
  -1   0   9        5.40        3.82      0.17 o 
   0   0   9        2.20        1.54      0.17 o 
   1   0   9      108.30       98.75      1.46 o 
   2   0   9      259.01      258.22      4.89 o 
   3   0   9      698.95      741.08     16.68 o 
   4   0   9       16.58       16.29      0.51 o 
   5   0   9       93.91       99.09      2.74 o 
   6   0   9      354.12      392.00     11.45 o 
   7   0   9        0.00        0.43      1.72 o 
  -7   1   9       19.58       14.73      1.27 o 
  -6   1   9       21.91       20.68      1.26 o 
  -5   1   9      270.44      275.51      5.08 o 
  -4   1   9      385.23      385.08      6.90 o 
  -3   1   9       17.33       16.86      0.62 o 
  -2   1   9      107.24      111.12      1.37 o 
  -1   1   9      127.37      123.38      1.46 o 
   0   1   9       15.72       10.81      0.21 o 
   1   1   9       65.11       61.53      0.79 o 
   2   1   9        4.80        3.43      0.28 o 
   3   1   9       17.79       15.69      0.33 o 
   4   1   9      184.27      189.07      3.00 o 
   5   1   9       38.02       35.39      1.32 o 
   6   1   9       15.05       14.75      1.08 o 
   7   1   9       12.18        8.52      1.23 o 
  -6   2   9        2.07        0.61      1.12 o 
  -5   2   9       38.28       32.57      2.02 o 
  -4   2   9       13.22        9.51      0.46 o 
  -3   2   9       30.31       28.60      1.33 o 
  -2   2   9      239.95      247.07      4.51 o 
  -1   2   9       72.34       68.53      0.96 o 
   0   2   9      212.09      225.93      3.17 o 
   1   2   9      473.78      457.90      6.03 o 
   2   2   9       62.32       56.40      1.05 o 
   3   2   9      101.31       99.28      1.88 o 
   4   2   9       72.16       68.30      1.63 o 
   5   2   9       50.44       51.70      1.93 o 
   6   2   9       38.98       37.14      1.65 o 
  -6   3   9        9.87        6.88      1.82 o 
  -5   3   9        2.66        1.27      0.78 o 
  -4   3   9      162.72      152.64      4.27 o 
  -3   3   9      111.60      100.41      2.03 o 
  -2   3   9       61.88       64.19      1.78 o 
  -1   3   9       40.68       38.82      0.74 o 
   0   3   9      108.68      106.31      1.99 o 
   1   3   9      133.27      131.50      2.14 o 
   2   3   9      113.28      108.67      1.93 o 
   3   3   9        1.16        0.47      1.05 o 
   4   3   9       30.79       33.56      2.17 o 
   5   3   9       13.39       11.16      1.03 o 
   6   3   9       28.59       26.93      2.06 o 
  -5   4   9       35.89       35.83      2.14 o 
  -4   4   9       72.62       72.23      2.19 o 
  -3   4   9       47.16       47.67      1.29 o 
  -2   4   9        6.57        6.48      1.14 o 
  -1   4   9      289.82      284.69      6.02 o 
   0   4   9       26.86       24.27      0.66 o 
   1   4   9        2.94        2.75      0.66 o 
   2   4   9       78.03       68.24      1.38 o 
   3   4   9      157.94      150.62      4.74 o 
   4   4   9       10.88        9.16      0.86 o 
   5   4   9        6.74        3.69      1.37 o 
  -4   5   9        3.05        0.75      2.66 o 
  -3   5   9       41.77       41.42      2.68 o 
  -2   5   9       40.57       39.04      1.52 o 
  -1   5   9       49.02       46.83      3.24 o 
   0   5   9       43.36       41.77      1.23 o 
   1   5   9      133.56      137.00      2.38 o 
   2   5   9        6.83        6.56      0.70 o 
   3   5   9       10.45       10.82      0.92 o 
   4   5   9        0.58       -0.18      1.35 o 
  -1   6   9      110.50      117.47      4.27 o 
   0   6   9        5.32        5.66      1.09 o 
   1   6   9       33.55       36.70      1.99 o 
  -7   0  10        7.96        4.67      2.70 o 
  -6   0  10        3.52        0.21      0.99 o 
  -5   0  10        0.41       -0.43      0.69 o 
  -4   0  10      256.69      247.33      6.52 o 
  -3   0  10      800.25      772.59     20.11 o 
  -2   0  10       15.86       16.12      0.47 o 
  -1   0  10        3.14        1.37      0.17 o 
   0   0  10      304.13      291.58      4.12 o 
   1   0  10      436.63      410.74      6.13 o 
   2   0  10      323.66      338.06      6.47 o 
   3   0  10       38.03       36.28      1.07 o 
   4   0  10       11.21        8.15      0.69 o 
   5   0  10      380.12      387.63      9.99 o 
   6   0  10        8.38        4.55      1.07 o 
  -7   1  10       10.83        7.83      1.34 o 
  -6   1  10        3.31        2.82      0.96 o 
  -5   1  10       34.83       31.30      1.37 o 
  -4   1  10       49.69       48.51      1.23 o 
  -3   1  10       14.38       14.00      0.43 o 
  -2   1  10       30.90       31.28      0.46 o 
  -1   1  10       46.49       55.39      0.71 o 
   0   1  10      118.74      121.18      1.37 o 
   1   1  10      316.69      327.28      4.00 o 
   2   1  10      278.63      275.78      4.62 o 
   3   1  10       27.83       26.38      0.56 o 
   4   1  10       47.23       40.98      0.92 o 
   5   1  10       19.23       13.98      0.99 o 
   6   1  10        4.53        4.58      1.89 o 
  -6   2  10        0.59       -0.51      1.16 o 
  -5   2  10       27.19       24.34      1.67 o 
  -4   2  10       54.33       50.90      1.44 o 
  -3   2  10      213.02      206.29      3.36 o 
  -2   2  10      154.22      152.96      2.55 o 
  -1   2  10       17.38       13.02      0.33 o 
   0   2  10       43.85       39.97      0.62 o 
   1   2  10      129.79      120.68      2.06 o 
   2   2  10      168.44      159.08      2.42 o 
   3   2  10      205.41      200.82      5.10 o 
   4   2  10        7.35        5.83      0.56 o 
   5   2  10       31.38       26.25      2.21 o 
   6   2  10       23.94       20.47      2.70 o 
  -6   3  10       31.52       31.43      2.70 o 
  -5   3  10       32.90       29.40      1.38 o 
  -4   3  10       59.97       52.81      1.63 o 
  -3   3  10       81.09       73.02      1.61 o 
  -2   3  10      316.00      313.22      5.45 o 
  -1   3  10       65.76       66.09      1.11 o 
   0   3  10      216.76      194.90      2.63 o 
   1   3  10       36.19       33.84      1.03 o 
   2   3  10      801.09      804.65     13.16 o 
   3   3  10       49.25       42.28      1.09 o 
   4   3  10       49.61       42.83      2.32 o 
   5   3  10        2.46        2.12      0.93 o 
   6   3  10       86.65       88.86      3.20 o 
  -5   4  10        2.27        1.14      4.09 o 
  -4   4  10       20.20       17.40      1.65 o 
  -3   4  10        6.51        4.84      0.61 o 
  -2   4  10       19.76       17.72      0.87 o 
  -1   4  10      344.56      348.75      6.34 o 
   0   4  10       81.83       79.48      1.45 o 
   1   4  10        1.22        1.52      0.43 o 
   2   4  10       34.64       30.70      1.44 o 
   3   4  10       83.26       78.01      2.04 o 
   4   4  10        0.83        0.61      0.75 o 
   5   4  10        0.09       -1.57      1.57 o 
  -4   5  10       21.25       22.16      2.57 o 
  -3   5  10       51.96       49.44      1.94 o 
  -2   5  10       55.75       60.57      2.13 o 
  -1   5  10       33.11       36.24      1.42 o 
   0   5  10        9.59        7.11      0.70 o 
   1   5  10        5.36        3.70      0.62 o 
   2   5  10        3.29        3.52      0.75 o 
   3   5  10        5.78        5.77      0.82 o 
   0   6  10       15.78       15.12      1.50 o 
  -7   0  11       70.47       78.17      4.55 o 
  -6   0  11       13.48       15.05      1.33 o 
  -5   0  11       37.45       38.59      1.63 o 
  -4   0  11       71.93       67.36      2.23 o 
  -3   0  11      160.99      152.74      3.52 o 
  -2   0  11      192.72      204.53      4.12 o 
  -1   0  11        0.42        0.21      0.17 o 
   0   0  11      869.73      890.55     13.51 o 
   1   0  11       84.23       79.84      1.37 o 
   2   0  11      288.57      305.08      6.73 o 
   3   0  11      156.82      170.23      3.56 o 
   4   0  11       82.36       68.43      2.14 o 
   5   0  11       49.30       53.64      2.02 o 
   6   0  11       34.19       30.79      2.27 o 
  -7   1  11        7.05        4.20      1.33 o 
  -6   1  11        7.59        5.46      1.09 o 
  -5   1  11       45.45       43.41      1.22 o 
  -4   1  11       15.63       16.38      0.76 o 
  -3   1  11      175.83      169.12      2.98 o 
  -2   1  11       37.24       35.90      0.63 o 
  -1   1  11       62.76       60.61      0.81 o 
   0   1  11       94.19       85.52      1.10 o 
   1   1  11       40.58       38.28      0.71 o 
   2   1  11      206.08      201.93      7.87 o 
   3   1  11      202.93      203.98      3.16 o 
   4   1  11       12.97       10.28      0.56 o 
   5   1  11       17.57       16.63      1.48 o 
   6   1  11       35.11       33.17      1.55 o 
  -6   2  11        5.08        5.91      1.91 o 
  -5   2  11       22.13       23.17      1.28 o 
  -4   2  11        8.54        5.84      1.11 o 
  -3   2  11      114.26      114.23      2.12 o 
  -2   2  11       80.70       81.89      1.26 o 
  -1   2  11       18.61       15.96      0.64 o 
   0   2  11       40.49       38.55      1.93 o 
   1   2  11      138.83      135.80      1.83 o 
   2   2  11      105.48      101.86      1.61 o 
   3   2  11       27.03       24.46      1.72 o 
   4   2  11       23.73       20.42      1.07 o 
   5   2  11        1.77        0.25      0.72 o 
   6   2  11       11.64       11.14      1.18 o 
  -6   3  11        3.11        6.09      1.82 o 
  -5   3  11       26.29       27.36      1.39 o 
  -4   3  11        6.05        4.00      0.69 o 
  -3   3  11      104.79       97.78      1.98 o 
  -2   3  11       21.68       18.85      0.81 o 
  -1   3  11        2.48        1.41      0.58 o 
   0   3  11      375.09      377.04      5.51 o 
   1   3  11      166.04      157.99      6.05 o 
   2   3  11      403.06      412.51      7.98 o 
   3   3  11      406.92      409.68      7.37 o 
   4   3  11       19.87       15.73      1.04 o 
   5   3  11       35.37       35.04      1.57 o 
  -5   4  11       57.88       60.60      2.88 o 
  -4   4  11        4.12        4.08      0.96 o 
  -3   4  11       48.62       47.16      1.52 o 
  -2   4  11       77.69       78.48      2.09 o 
  -1   4  11       17.29       15.47      0.71 o 
   0   4  11       33.19       28.86      0.74 o 
   1   4  11        6.00        3.37      0.51 o 
   2   4  11       49.73       42.99      1.06 o 
   3   4  11      158.23      157.07      3.21 o 
   4   4  11       16.83       15.92      1.15 o 
  -3   5  11       19.41       15.90      1.31 o 
  -2   5  11       39.57       44.48      1.77 o 
  -1   5  11       18.23       15.46      1.03 o 
   0   5  11        2.43        1.03      0.63 o 
   1   5  11        0.76        0.75      0.58 o 
   2   5  11       19.72       17.99      1.20 o 
   3   5  11       21.62       26.74      1.33 o 
  -6   0  12        2.22        3.43      1.11 o 
  -5   0  12       19.88       20.67      1.29 o 
  -4   0  12     1190.67     1230.07     29.50 o 
  -3   0  12        4.73        5.57      0.56 o 
  -2   0  12      316.58      335.66      7.68 o 
  -1   0  12      353.88      373.61      5.83 o 
   0   0  12        4.79        8.02      0.34 o 
   1   0  12      118.63      110.76      1.76 o 
   2   0  12        6.05        4.42      0.39 o 
   3   0  12       79.47       82.54      1.97 o 
   4   0  12       40.59       33.36      1.24 o 
   5   0  12       37.28       35.76      1.72 o 
   6   0  12      136.84      137.00      6.00 o 
  -6   1  12        3.11        1.44      1.07 o 
  -5   1  12       90.63       90.90      1.89 o 
  -4   1  12        1.55        1.51      0.47 o 
  -3   1  12       99.94       94.97      1.47 o 
  -2   1  12        2.79        2.08      0.23 o 
  -1   1  12      129.06      133.50      1.74 o 
   0   1  12      112.45      111.70      1.48 o 
   1   1  12      198.89      193.66      2.72 o 
   2   1  12      148.21      141.96      2.28 o 
   3   1  12      123.00      125.00      2.16 o 
   4   1  12      327.67      333.38      6.11 o 
   5   1  12       10.39        9.67      1.00 o 
   6   1  12       83.44       77.14      2.83 o 
  -6   2  12       20.40       18.51      1.87 o 
  -5   2  12       95.83       94.62      2.74 o 
  -4   2  12      132.20      135.64      3.49 o 
  -3   2  12       92.13       88.15      1.60 o 
  -2   2  12       29.74       25.85      0.51 o 
  -1   2  12      123.36      117.30      1.73 o 
   0   2  12        6.89        5.04      0.29 o 
   1   2  12      134.15      125.46      1.99 o 
   2   2  12       76.38       76.57      1.09 o 
   3   2  12       31.13       30.16      0.82 o 
   4   2  12       36.40       31.77      1.38 o 
   5   2  12       11.72       10.29      0.97 o 
   6   2  12        0.46        1.20      1.09 o 
  -5   3  12       23.21       19.92      1.30 o 
  -4   3  12       44.76       41.16      1.54 o 
  -3   3  12       26.85       26.14      1.14 o 
  -2   3  12       57.80       58.54      2.72 o 
  -1   3  12       37.27       32.00      0.92 o 
   0   3  12      275.14      252.85      4.31 o 
   1   3  12       51.85       49.18      0.86 o 
   2   3  12        1.02        0.40      0.41 o 
   3   3  12       13.06       14.09      1.11 o 
   4   3  12       10.91        9.03      0.99 o 
   5   3  12       17.20       14.95      1.48 o 
  -5   4  12       24.12       23.49      3.58 o 
  -4   4  12       30.96       27.22      1.48 o 
  -3   4  12        7.40        5.35      0.91 o 
  -2   4  12       35.08       37.76      1.48 o 
  -1   4  12       23.19       21.69      1.87 o 
   0   4  12       15.66       14.69      0.62 o 
   1   4  12       77.33       70.96      1.72 o 
   2   4  12       39.30       34.91      0.89 o 
   3   4  12       20.18       16.72      0.95 o 
   4   4  12       17.82       15.27      1.23 o 
  -3   5  12       14.88       14.60      3.00 o 
  -2   5  12        1.01       -0.88      0.88 o 
  -1   5  12        1.57        1.07      0.80 o 
   0   5  12       74.98       75.23      1.92 o 
   1   5  12       10.15        9.26      1.33 o 
   2   5  12        0.22        1.11      0.65 o 
   3   5  12       15.37       10.53      1.29 o 
  -6   0  13       57.30       57.46      2.49 o 
  -5   0  13        1.09        0.39      0.86 o 
  -4   0  13      597.33      623.38     15.35 o 
  -3   0  13       22.09       20.62      0.77 o 
  -2   0  13        4.54        3.26      0.43 o 
  -1   0  13      203.72      204.79      3.60 o 
   0   0  13        0.48        0.21      0.21 o 
   1   0  13       13.75       14.28      0.39 o 
   2   0  13      112.81      110.76      2.57 o 
   3   0  13        4.45        4.03      0.56 o 
   4   0  13        8.76        7.42      0.69 o 
   5   0  13       17.41       13.29      1.03 o 
   6   0  13       21.62       19.98      2.10 o 
  -6   1  13        8.72        6.87      1.04 o 
  -5   1  13       37.57       35.38      1.34 o 
  -4   1  13       23.62       21.23      0.83 o 
  -3   1  13       96.36       91.39      1.39 o 
  -2   1  13       35.89       33.85      1.16 o 
  -1   1  13       74.39       70.53      1.26 o 
   0   1  13       46.14       50.01      0.81 o 
   1   1  13       52.20       47.16      0.78 o 
   2   1  13      137.63      132.57      2.15 o 
   3   1  13       14.62       12.99      0.88 o 
   4   1  13        2.62        0.50      0.84 o 
   5   1  13        7.27        5.78      0.97 o 
   6   1  13      132.90      149.29      5.38 o 
  -6   2  13        0.97        1.76      1.54 o 
  -5   2  13       17.19       13.14      1.18 o 
  -4   2  13       76.68       73.87      2.21 o 
  -3   2  13       40.25       35.56      0.90 o 
  -2   2  13       74.59       66.05      1.18 o 
  -1   2  13       61.61       60.39      3.37 o 
   0   2  13      127.89      120.16      3.17 o 
   1   2  13       25.72       23.57      0.73 o 
   2   2  13      177.00      171.16      2.45 o 
   3   2  13      126.96      124.37      2.68 o 
   4   2  13       56.94       51.27      2.32 o 
   5   2  13        4.64        3.39      1.05 o 
   6   2  13       10.78        7.72      1.95 o 
  -5   3  13        3.45        0.32      1.84 o 
  -4   3  13       20.06       16.32      0.96 o 
  -3   3  13      179.89      172.15      3.53 o 
  -2   3  13        1.61        1.28      0.44 o 
  -1   3  13      119.70      122.17      2.23 o 
   0   3  13      115.56      119.92      2.02 o 
   1   3  13       64.38       66.53      1.23 o 
   2   3  13       26.98       23.67      0.70 o 
   3   3  13       83.03       81.24      5.87 o 
   4   3  13       25.17       24.51      2.06 o 
   5   3  13       25.12       22.78      1.46 o 
  -4   4  13       13.74       10.84      2.59 o 
  -3   4  13      246.47      267.93      7.20 o 
  -2   4  13        1.51        2.00      0.63 o 
  -1   4  13       38.87       39.46      1.21 o 
   0   4  13       23.46       23.08      1.57 o 
   1   4  13       52.98       54.91      1.20 o 
   2   4  13      137.95      133.32      3.67 o 
   3   4  13       69.96       64.25      3.26 o 
   4   4  13       22.55       20.30      1.72 o 
  -3   5  13        0.85       -0.88      1.61 o 
  -2   5  13       95.32      103.12      3.24 o 
  -1   5  13       14.65       14.43      1.15 o 
   0   5  13        3.19        3.99      1.59 o 
   1   5  13       32.86       35.15      1.34 o 
   2   5  13        9.65        9.44      0.86 o 
  -6   0  14       48.04       48.62      3.00 o 
  -5   0  14       13.05       11.15      1.11 o 
  -4   0  14       13.54       11.75      0.99 o 
  -3   0  14        2.36        1.67      0.47 o 
  -2   0  14       19.53       17.11      0.69 o 
  -1   0  14      149.46      170.79      3.39 o 
   0   0  14       45.78       43.44      0.86 o 
   1   0  14       20.86       22.25      0.56 o 
   2   0  14       70.58       74.61      1.80 o 
   3   0  14       27.04       22.47      0.90 o 
   4   0  14       14.02       11.36      0.81 o 
   5   0  14        1.28        1.16      0.81 o 
   6   0  14        1.86        0.09      1.63 o 
  -6   1  14       20.20       19.86      1.41 o 
  -5   1  14        5.37        5.10      0.83 o 
  -4   1  14       56.85       56.48      1.63 o 
  -3   1  14       35.44       32.29      0.77 o 
  -2   1  14      196.19      202.53      2.95 o 
  -1   1  14        5.14        5.95      0.56 o 
   0   1  14      131.48      137.55      1.94 o 
   1   1  14        3.94        2.54      0.28 o 
   2   1  14       58.68       57.35      1.54 o 
   3   1  14      225.94      224.33      3.86 o 
   4   1  14       35.55       35.07      2.25 o 
   5   1  14       14.53        9.55      1.22 o 
   6   1  14       38.99       38.18      2.28 o 
  -6   2  14        6.52        6.89      1.50 o 
  -5   2  14        9.57        8.92      1.78 o 
  -4   2  14        5.93        5.41      0.83 o 
  -3   2  14       17.99       15.43      0.90 o 
  -2   2  14      180.85      172.30      4.03 o 
  -1   2  14        6.16        4.19      0.58 o 
   0   2  14      270.48      263.25      4.17 o 
   1   2  14      681.14      700.92     11.07 o 
   2   2  14       10.40        9.76      0.42 o 
   3   2  14       21.99       20.46      0.90 o 
   4   2  14        0.71        1.31      0.80 o 
   5   2  14       26.10       22.44      1.48 o 
  -5   3  14       20.36       17.50      1.33 o 
  -4   3  14       41.63       36.17      2.02 o 
  -3   3  14       85.02       71.31      1.67 o 
  -2   3  14        1.24        0.74      0.55 o 
  -1   3  14       36.89       35.80      0.86 o 
   0   3  14      207.00      205.86      3.52 o 
   1   3  14       21.92       22.99      1.07 o 
   2   3  14      112.55      111.48      2.01 o 
   3   3  14       36.37       36.47      2.94 o 
   4   3  14        5.99        6.96      0.98 o 
   5   3  14       23.99       26.26      1.58 o 
  -4   4  14        7.29        4.75      1.07 o 
  -3   4  14        4.76        2.31      2.81 o 
  -2   4  14       25.73       27.58      1.14 o 
  -1   4  14       33.86       29.13      1.00 o 
   0   4  14       11.17        9.01      0.62 o 
   1   4  14        5.87        4.52      0.64 o 
   2   4  14       66.34       66.70      1.55 o 
   3   4  14       71.72       66.02      2.06 o 
   4   4  14        3.57        1.93      1.04 o 
  -2   5  14       25.36       27.78      1.39 o 
  -1   5  14        0.67        0.67      0.82 o 
   0   5  14        2.79        2.74      0.82 o 
   1   5  14       37.59       42.23      1.49 o 
   2   5  14       28.03       28.47      1.48 o 
  -6   0  15        9.27        8.92      2.06 o 
  -5   0  15       80.02       79.07      2.70 o 
  -4   0  15        7.05        6.52      0.94 o 
  -3   0  15       84.98       88.16      2.19 o 
  -2   0  15       13.51       14.28      0.73 o 
  -1   0  15       52.20       52.18      1.20 o 
   0   0  15       51.18       51.41      0.99 o 
   1   0  15       71.88       72.94      1.54 o 
   2   0  15        2.22        2.19      0.47 o 
   3   0  15       85.60       74.95      2.06 o 
   4   0  15       60.36       59.47      1.84 o 
   5   0  15        0.18       -0.04      0.81 o 
  -6   1  15       25.40       23.67      1.44 o 
  -5   1  15        0.41        0.04      1.61 o 
  -4   1  15      158.36      164.97      3.26 o 
  -3   1  15      269.87      277.43      4.44 o 
  -2   1  15       27.16       24.73      0.81 o 
  -1   1  15       15.12       12.09      0.69 o 
   0   1  15      141.70      147.89      2.36 o 
   1   1  15      167.18      168.74      2.76 o 
   2   1  15      238.45      242.21      3.93 o 
   3   1  15      122.04      124.25      2.31 o 
   4   1  15       15.69       15.13      0.92 o 
   5   1  15       12.97       13.27      1.10 o 
  -5   2  15        3.12        0.53      0.95 o 
  -4   2  15       72.21       74.19      2.24 o 
  -3   2  15       10.57        5.87      0.54 o 
  -2   2  15       13.84       10.05      0.62 o 
  -1   2  15       16.61       15.12      0.56 o 
   0   2  15       74.95       70.75      1.31 o 
   1   2  15       91.19       88.75      1.42 o 
   2   2  15       50.10       51.94      1.00 o 
   3   2  15       22.79       18.81      1.24 o 
   4   2  15       67.28       66.01      1.81 o 
   5   2  15       26.31       23.63      1.62 o 
  -5   3  15        1.20        2.82      2.81 o 
  -4   3  15       13.95       10.85      0.94 o 
  -3   3  15       11.01        8.80      0.82 o 
  -2   3  15        3.47        4.21      0.54 o 
  -1   3  15       17.15       14.01      0.59 o 
   0   3  15        8.73        8.73      0.50 o 
   1   3  15       59.10       60.03      2.34 o 
   2   3  15        1.90        0.62      0.66 o 
   3   3  15        2.64        2.69      0.76 o 
   4   3  15        2.45        2.99      0.99 o 
  -4   4  15        3.13        0.71      1.07 o 
  -3   4  15       35.51       30.54      1.56 o 
  -2   4  15       27.62       28.61      1.24 o 
  -1   4  15        8.08        6.69      0.77 o 
   0   4  15       91.60       88.08      2.17 o 
   1   4  15       25.44       24.35      0.98 o 
   2   4  15      142.80      165.36      4.18 o 
   3   4  15       71.46       72.09      3.17 o 
  -1   5  15       14.75       13.61      1.30 o 
   0   5  15       31.58       31.25      1.41 o 
   1   5  15       34.14       39.36      1.72 o 
  -6   0  16       18.58       18.31      2.32 o 
  -5   0  16        0.27       -0.60      0.94 o 
  -4   0  16       11.56       11.36      0.99 o 
  -3   0  16       10.23       10.21      0.73 o 
  -2   0  16        0.01        0.09      0.43 o 
  -1   0  16        0.65       -0.04      0.30 o 
   0   0  16      182.12      184.55      3.43 o 
   1   0  16      125.71      133.18      2.49 o 
   2   0  16       15.73       12.74      0.86 o 
   3   0  16        8.55        7.93      0.73 o 
   4   0  16        4.44        4.20      0.81 o 
   5   0  16       23.23       22.38      2.06 o 
  -6   1  16       29.34       27.08      1.76 o 
  -5   1  16      123.31      132.17      3.77 o 
  -4   1  16       72.19       78.28      1.80 o 
  -3   1  16      178.58      180.04      2.84 o 
  -2   1  16       54.51       50.08      0.99 o 
  -1   1  16        5.05        5.53      0.35 o 
   0   1  16       83.84       88.49      3.77 o 
   1   1  16      212.61      215.19      3.27 o 
   2   1  16       81.83       82.60      1.54 o 
   3   1  16       71.74       69.58      1.44 o 
   4   1  16        3.06        3.80      0.90 o 
   5   1  16       12.85        9.72      1.03 o 
  -5   2  16       14.65       14.96      1.30 o 
  -4   2  16       22.76       22.30      1.21 o 
  -3   2  16       72.61       68.84      1.58 o 
  -2   2  16      107.61      106.64      2.94 o 
  -1   2  16       41.65       41.63      0.94 o 
   0   2  16       45.97       45.56      2.40 o 
   1   2  16       76.13       75.72      1.26 o 
   2   2  16       57.13       53.59      1.22 o 
   3   2  16        3.24        3.04      0.66 o 
   4   2  16       22.44       15.68      1.97 o 
   5   2  16        0.47        0.70      0.95 o 
  -4   3  16       28.58       27.92      2.77 o 
  -3   3  16       35.87       38.51      1.43 o 
  -2   3  16        3.76        1.93      1.59 o 
  -1   3  16       18.87       15.27      0.72 o 
   0   3  16       37.92       35.51      1.00 o 
   1   3  16       20.66       21.47      0.78 o 
   2   3  16       60.14       66.66      4.97 o 
   3   3  16       12.12       12.05      0.98 o 
   4   3  16       12.78       13.26      1.17 o 
  -3   4  16       13.29       15.59      2.59 o 
  -2   4  16       31.30       35.51      1.80 o 
  -1   4  16       29.79       34.19      1.93 o 
   0   4  16        0.39        0.97      0.86 o 
   1   4  16       64.30       68.62      1.88 o 
   2   4  16       68.17       78.37      2.18 o 
   3   4  16       59.19       63.39      2.20 o 
  -5   0  17      111.92      120.96      4.59 o 
  -4   0  17       16.43       15.18      1.24 o 
  -3   0  17        1.16        0.34      0.56 o 
  -2   0  17       22.17       22.98      0.94 o 
  -1   0  17       28.08       29.29      0.90 o 
   0   0  17        0.56        1.42      0.34 o 
   1   0  17       14.17       11.62      0.69 o 
   2   0  17      110.34      114.40      2.57 o 
   3   0  17       13.31       13.34      0.86 o 
   4   0  17       29.54       31.47      1.42 o 
   5   0  17        8.01        8.36      1.84 o 
  -5   1  17        7.50        7.87      1.11 o 
  -4   1  17        1.11        1.12      0.59 o 
  -3   1  17      100.66      107.64      2.47 o 
  -2   1  17       46.91       44.93      1.42 o 
  -1   1  17       35.49       37.33      1.63 o 
   0   1  17       10.65       11.49      0.84 o 
   1   1  17       46.05       43.68      0.87 o 
   2   1  17      246.24      258.28      4.55 o 
   3   1  17       13.57       14.25      0.76 o 
   4   1  17        9.54        6.96      0.85 o 
   5   1  17       13.75       10.13      1.11 o 
  -5   2  17        2.92        1.51      1.15 o 
  -4   2  17        0.04        0.95      0.78 o 
  -3   2  17       36.46       36.09      1.95 o 
  -2   2  17       84.39       85.33      1.73 o 
  -1   2  17       49.46       48.29      1.08 o 
   0   2  17       98.54      103.87      1.71 o 
   1   2  17       94.98      100.79      1.80 o 
   2   2  17       17.65       17.05      0.71 o 
   3   2  17        5.93        5.86      1.14 o 
   4   2  17       95.79       96.25      3.12 o 
  -4   3  17        2.38        1.00      1.48 o 
  -3   3  17       26.06       28.07      1.28 o 
  -2   3  17        1.61        2.86      1.37 o 
  -1   3  17      112.32      115.81      5.19 o 
   0   3  17       72.20       72.76      1.48 o 
   1   3  17       27.83       29.27      1.06 o 
   2   3  17        6.62        6.39      1.09 o 
   3   3  17        7.01        5.14      0.84 o 
   4   3  17       33.87       35.31      1.76 o 
  -3   4  17        1.34        1.16      1.10 o 
  -2   4  17        4.16        1.68      0.89 o 
  -1   4  17        8.02        8.67      0.88 o 
   0   4  17        5.35        5.75      0.77 o 
   1   4  17        7.59        6.01      1.03 o 
   2   4  17        7.65        9.21      1.03 o 
  -5   0  18      177.01      181.12      7.20 o 
  -4   0  18        1.32        1.42      0.99 o 
  -3   0  18       45.86       51.88      1.67 o 
  -2   0  18        6.38        5.66      0.69 o 
  -1   0  18        2.06        2.32      0.51 o 
   0   0  18       79.39       81.98      1.72 o 
   1   0  18      113.41      124.18      2.79 o 
   2   0  18       24.57       25.13      1.03 o 
   3   0  18        9.37        8.36      0.90 o 
   4   0  18        4.54        3.52      1.03 o 
   5   0  18        5.66        3.86      1.72 o 
  -5   1  18       34.19       33.58      1.69 o 
  -4   1  18       21.77       17.05      1.50 o 
  -3   1  18       23.28       22.69      0.73 o 
  -2   1  18       33.67       30.15      1.78 o 
  -1   1  18       50.55       50.15      0.94 o 
   0   1  18       84.18       90.15      1.44 o 
   1   1  18      430.74      481.07      7.69 o 
   2   1  18       30.81       34.63      1.80 o 
   3   1  18        5.03        4.25      0.94 o 
   4   1  18        4.07        5.00      0.95 o 
  -5   2  18       18.86       20.86      1.67 o 
  -4   2  18        7.04        7.03      1.46 o 
  -3   2  18       67.58       63.96      3.56 o 
  -2   2  18       69.56       74.59      1.80 o 
  -1   2  18       33.54       36.13      2.70 o 
   0   2  18       15.32       13.11      0.88 o 
   1   2  18       45.67       47.54      1.91 o 
   2   2  18       23.11       23.50      1.78 o 
   3   2  18       23.46       20.69      1.13 o 
   4   2  18       22.42       23.36      2.36 o 
  -4   3  18        2.09        1.08      0.98 o 
  -3   3  18        3.51        3.68      0.90 o 
  -2   3  18       11.24        9.87      0.82 o 
  -1   3  18       41.72       42.20      3.56 o 
   0   3  18       30.35       34.99      1.44 o 
   1   3  18       36.45       38.83      1.29 o 
   2   3  18       40.67       46.60      1.58 o 
   3   3  18        2.26        1.42      0.93 o 
  -2   4  18        1.10        2.27      1.03 o 
  -1   4  18        5.00        3.94      1.06 o 
   0   4  18        5.31        5.09      1.20 o 
   1   4  18        4.47        4.59      1.37 o 
   2   4  18        8.05        8.18      0.99 o 
  -5   0  19        7.51        2.92      1.63 o 
  -4   0  19       45.69       51.11      2.32 o 
  -3   0  19       24.10       21.40      1.03 o 
  -2   0  19       49.55       51.93      1.59 o 
  -1   0  19       11.79       13.12      0.73 o 
   0   0  19       84.76       97.94      2.19 o 
   1   0  19       21.94       22.04      0.94 o 
   2   0  19       23.92       24.44      1.07 o 
   3   0  19      123.00      130.87      3.90 o 
   4   0  19        5.04        4.85      1.24 o 
  -5   1  19        3.59        2.60      1.37 o 
  -4   1  19        7.40        8.43      1.01 o 
  -3   1  19       17.75       16.42      0.77 o 
  -2   1  19        5.43        4.95      0.47 o 
  -1   1  19       19.35       20.27      1.39 o 
   0   1  19       18.97       18.84      1.37 o 
   1   1  19      127.73      132.32      2.20 o 
   2   1  19        2.75        2.02      0.54 o 
   3   1  19        3.54        2.58      0.73 o 
   4   1  19       25.90       23.51      1.28 o 
  -4   2  19        2.91        2.95      0.95 o 
  -3   2  19       58.99       59.19      2.02 o 
  -2   2  19      136.91      153.96      4.44 o 
  -1   2  19       24.77       24.99      0.88 o 
   0   2  19       48.77       53.78      1.31 o 
   1   2  19       22.36       22.78      1.52 o 
   2   2  19       10.60        9.71      0.89 o 
   3   2  19       10.39        8.66      1.03 o 
   4   2  19        0.77        2.59      1.01 o 
  -3   3  19        0.98        1.19      0.98 o 
  -2   3  19       11.18       10.57      1.00 o 
  -1   3  19       67.15       72.43      2.19 o 
   0   3  19        9.84       11.29      0.93 o 
   1   3  19       18.22       17.98      1.02 o 
   2   3  19       28.88       31.28      1.30 o 
   3   3  19       13.38       15.03      1.29 o 
  -1   4  19       31.22       34.00      2.27 o 
   0   4  19       23.00       23.17      1.42 o 
   1   4  19       69.62       72.89      3.48 o 
  -4   0  20       11.66       12.35      1.42 o 
  -3   0  20        0.91        1.80      0.81 o 
  -2   0  20       49.64       56.69      1.93 o 
  -1   0  20      126.86      130.31      2.96 o 
   0   0  20       50.82       50.34      1.59 o 
   1   0  20      102.49      108.18      2.87 o 
   2   0  20      259.51      293.94      7.55 o 
   3   0  20        5.82        6.09      1.03 o 
   4   0  20        0.77        2.10      1.67 o 
  -4   1  20        0.33        0.69      0.92 o 
  -3   1  20       17.81       17.31      0.82 o 
  -2   1  20       36.20       34.54      0.92 o 
  -1   1  20       25.23       24.64      0.77 o 
   0   1  20       12.37       13.11      0.66 o 
   1   1  20       49.08       55.04      2.49 o 
   2   1  20       39.39       38.71      1.35 o 
   3   1  20       14.26       16.15      1.93 o 
   4   1  20        5.89        6.21      1.18 o 
  -4   2  20       12.18       10.79      1.20 o 
  -3   2  20       30.63       35.34      1.41 o 
  -2   2  20       60.92       62.16      1.94 o 
  -1   2  20        8.35       10.58      0.66 o 
   0   2  20        4.52        4.99      1.03 o 
   1   2  20       67.86       76.22      2.66 o 
   2   2  20       12.53       11.96      1.03 o 
   3   2  20       18.71       15.39      1.18 o 
  -3   3  20       11.91       13.34      1.31 o 
  -2   3  20       40.69       46.53      3.82 o 
  -1   3  20       89.84      107.11      3.19 o 
   0   3  20        8.13        7.28      0.92 o 
   1   3  20        9.28        9.75      0.92 o 
   2   3  20        1.21        2.27      0.91 o 
  -4   0  21       19.70       21.05      1.80 o 
  -3   0  21        7.70        9.69      1.03 o 
  -2   0  21        0.19        0.39      0.69 o 
  -1   0  21      105.90      116.16      3.13 o 
   0   0  21      178.05      205.69      5.70 o 
   1   0  21       78.46       85.07      2.74 o 
   2   0  21      212.83      240.25      6.60 o 
   3   0  21        3.08        2.27      1.03 o 
  -4   1  21        2.49        1.86      1.00 o 
  -3   1  21        4.88        5.39      0.90 o 
  -2   1  21       10.71       10.83      0.69 o 
  -1   1  21        3.72        3.69      1.24 o 
   0   1  21       83.89       94.49      2.07 o 
   1   1  21        6.26        6.75      0.68 o 
   2   1  21       21.36       24.05      3.41 o 
   3   1  21       30.23       27.77      1.82 o 
  -3   2  21       31.77       39.34      1.62 o 
  -2   2  21        2.19        1.36      0.71 o 
  -1   2  21       11.40        9.73      0.88 o 
   0   2  21       24.27       26.63      2.17 o 
   1   2  21       14.32       17.97      0.97 o 
   2   2  21        4.05        4.44      0.89 o 
  -2   3  21       53.09       55.94      3.86 o 
  -1   3  21       35.65       36.47      3.17 o 
   0   3  21        2.07        0.23      0.95 o 
   1   3  21        6.27        5.73      1.02 o 
  -3   0  22       19.62       19.38      1.59 o 
  -2   0  22       30.07       31.17      1.37 o 
  -1   0  22        2.45        2.06      0.77 o 
   0   0  22       18.24       18.70      1.37 o 
   1   0  22       19.72       21.10      1.37 o 
   2   0  22       75.83       82.37      3.47 o 
   3   0  22       36.98       34.17      2.57 o 
  -3   1  22       17.93       19.05      1.09 o 
  -2   1  22       32.26       31.33      2.38 o 
  -1   1  22       11.06       10.86      0.99 o 
   0   1  22       61.04       69.41      1.75 o 
   1   1  22        2.88        3.19      1.20 o 
   2   1  22        1.26       -0.13      0.78 o 
  -2   2  22        6.32        5.27      0.93 o 
  -1   2  22        7.49        6.21      0.88 o 
   0   2  22       44.92       51.63      3.45 o 
   1   2  22        6.24        6.78      0.96 o 
   2   2  22       26.33       28.30      1.52 o 
  -3   0  23        0.87       -1.20      1.20 o 
  -2   0  23       28.92       30.66      1.59 o 
  -1   0  23        1.86        0.90      0.90 o 
   0   0  23       13.23       13.85      1.33 o 
   1   0  23       43.74       47.90      2.23 o 
   2   0  23       13.59       13.34      1.63 o 
  -2   1  23        7.45        8.78      1.01 o 
  -1   1  23       32.07       34.56      1.80 o 
   0   1  23       31.20       30.92      1.15 o 
   1   1  23       12.65       14.17      1.13 o 
   2   1  23        3.98        2.21      1.16 o 
  -1   2  23       18.77       19.45      1.34 o 
   0   2  23        5.70        5.68      1.00 o 
   1   2  23        7.75        8.49      2.57 o 
  -1   0  24       64.91       64.66      2.70 o 
   0   0  24       17.64       14.45      1.50 o 
   1   0  24        1.44        0.81      1.33 o 
  -1   1  24       91.38      108.55      2.87 o 
   0   1  24       70.38       85.75      2.39 o 
                                                 
